# Supplementary material for: Sustainable Bio-Based Adsorbents for Simultaneous and Efficient Removal of Hazardous Dyes from Aqueous Solutions
Source: Toxics. 2024 Apr 1;12(4):266. doi: 10.3390/toxics12040266 (PMC11054129; doi:10.3390/toxics12040266)
Supplement: Supplementary file 1 [file toxics-12-00266-s001.zip]

Archive with 1 entries (1 files):
- toxics-2781213-supplementary.pdf
